# Supplementary material for: Molecular Mimicry Between Toxoplasma gondii B-Cell Epitopes and Human Antigens Related to Schizophrenia: An In Silico Approach
Source: Int J Mol Sci. 2025 Oct 23;26(21):10321. doi: 10.3390/ijms262110321 (PMC12609498; doi:10.3390/ijms262110321)
Supplement: Supplementary file 1 [file ijms-26-10321-s001.zip]

Archive with 1 entries (1 files):
- ijms-3902395-supplementary.pdf
